# Supplementary material for: Three-Dimensional Evaluation Effects of Microimplant-Assisted Rapid Palatal Expansion on the Upper Airway Volume: A Systematic Review and Meta-Analysis
Source: J Clin Med. 2023 Feb 23;12(5):1790. doi: 10.3390/jcm12051790 (PMC10003187; doi:10.3390/jcm12051790)
Supplement: Supplementary file 1 [file jcm-12-01790-s001.zip]

Archive with 1 entries (1 files):
- jcm-2146825-supplementary.pdf
